# Supplementary material for: Use of tissue adhesive for neonatal intravenous access devices: A scoping review
Source: Eur J Pediatr. 2024 Oct 5;183(12):5103–12. doi: 10.1007/s00431-024-05800-3 (PMC11527952; doi:10.1007/s00431-024-05800-3)
Supplement: Supplementary file 2 — Supplementary file2 (XLSX 14 KB) [file 431_2024_5800_MOESM2_ESM.xlsx]

## Sheet: MMAT
			SCREENING QUESTIONS		2. QUANTITATIVE RANDOMIZED CONTROLLED TRIALS					3. QUANTITATIVE NON-RANDOMIZED STUDIES					4. QUANTITATIVE DESCRIPTIVE STUDIES					COMMENTS
	Author & Year	Title	S1. Are there clear research questions?	S2. Does the collected data address the research questions?	2.1. Is randomization appropriately performed?	2.2. Are the groups comparable at baseline?	2.3. Are there complete outcome data?	2.4. Are outcome assessors blinded to the intervention provided?	2.5 Did the participants adhere to the assigned intervention?	3.1. Are the participants representative of the target population?	3.2. Are measurements appropriate regarding both the outcome and intervention (or exposure)?	3.3. Are there complete outcome data?	3.4. Are the confounders accounted for in the design and analysis?	3.5. During the study period, is the intervention administered (or exposure occurred) as intended?	4.1. Is the sampling strategy relevant to address the research question?	4.2. Is the sample representative of the target population?	4.3. Are the measurements appropriate?	4.4. Is the risk of nonresponse bias low?	4.5. Is the statistical analysis appropriate to answer the research question?
1	vanRens 2021	Evaluation of unmodifiable and potentially modifiable factors affecting peripheral intravenous device-related complications in neonates: a retrospective observational study	Y (Aim identified)	Y											Y	Y	Y	U	N	Overall study quality was good but they did not report about TA sufficiently
2	Barone 2021	Centrally inserted central catheters in preterm neonates with weight below 1500 g by ultrasound-guided access to the brachio-cephalic vein	Y (Aim identified)	Y											Y	Y	N	U	Y	Safety is about cathter life but not on each item of catheter bundle.
3	Bierlaire 2021	How to minimize central line-associated bloodstream infections in a neonatal intensive care unit: a quality improvement intervention based on a retrospective analysis and the adoption of an evidence-based bundle	Y (Aim identified)	Y						Y	Y	Y	N	U						Only has clinical outcome but not bundle element specific outcome.
4	Spagnuolo 2022	Ultrasound-guided cannulation of the brachiocephalic vein in newborns: A novel approach with a supraclavicular view for tip navigation and tip location	Y (Aim identified)	Y											Y	Y	N	Y	Y	They didn t define the outcomes clearly especially safety.
5	Spagnuolo 2024	Systematic application of SICA-PED protocol for central venous catheterization in neonates: A prospective clinical study on 104 cases.	Y (Aim identified)	Y											Y	Y	Y	N	Y	They didn't describe eahc bundle element.
6	Pittiruti 2023	A GAVeCeLT bundle for central venous catheterization in neonates and children: A prospective clinical study on 729 cases.	Y (Aim identified)	Y											Y	U	Y	N	Y	Combined population with paeds for demographics.
7	Piersigilli 2023	Cyanoacrylate glue as part of a new bundle to decrease neonatal PICC-related complications.	Y (Aim identified)	Y						Y	Y	Y	N	Y						*reported on complicaitons specific intervention
8	vanRens 2022	Cyanoacrylate Securement in Neonatal PICC Use: A 4-Year Observational Study.	Y (Aim identified)	Y											Y	Y	Y	Y	Y	No skin integrity
9	vanRens 2023	Octyl-butyl-cyanoacrylate glue for securement of peripheral intravenous catheters: A retrospective, observational study in the neonatal population.	Y (Aim identified)	Y											Y	Y	Y	Y	N	*can't claim effectiveness and using IvWatch® concurrently
10	D'Andrea 2022	Use of cyanoacrylate glue for the sutureless securement of epicutaneo-caval catheters in neonates.	Y (Aim identified)	Y						Y	N	U	N	U						The endpoint is missing for some catheters and unclear reporting.
11	D'Andrea 2022	Securement of central venous catheters by subcutaneously anchored suturless devices in neonates.	Y (Aim identified)	N											Y	Y	N	U	Y	Reporting is bit unclear
12	D'Andrea 2023	Securement of Umbilical Venous Catheter Using Cyanoacrylate Glue: AÂ Randomized Controlled Trial.	Y (Aim identified)	Y	Y	Y	Y	N	Y											Some participants weren't included in T2 and T3 analysis. Only looked at migration and dislodgement.
European Journal of Pediatrics
Use of tissue adhesive for neonatal intravenous access devices: A scoping review
Sabrina de Souza1,2*, Mari Takashima1,3, Thiago Lopes Silva2, Linda Nugyen1,3, Tricia Kleidon1,3, Luke Jardine1,4, Tim R. Dargavile5, Amanda Ullman1,3, Patrícia Kuerten Rocha2†, Deanne August1,3†
1The University of Queensland, Brisbane (QLD), Australia; 2Universidade Federal de Santa Catarina, Florianopolis (SC), Brazil; 3Children’s Health Queensland Hospital and Health Service, Brisbane (QLD), Australia; 4Mater Clinic Unit, Brisbane (QLD), Australia;5Queensland University of Technology, Brisbane (QLD), Australia
*Corresponding author. E-mail: s.desouza@uq.edu.au
